# Supplementary material for: Towards Stewardship of Wild Species and Their Domesticated Counterparts: A Case Study in Northern Wild Rice (Zizania palustris L.)
Source: Ecol Evol. 2025 Mar 13;15(3):e71033. doi: 10.1002/ece3.71033 (PMC11906255; doi:10.1002/ece3.71033)
Supplement: Supplementary file 11 — Table S3. List of samples in the diversity collection of Northern Wild Rice (NWR; Zizania palustris L.) sorted according to the National Center for Biotechnology Information Short Read Archive (NCBI SRA) BioSample accession numbers. The BioProject ID for the collection is PRJNA774842. [file ECE3-15-e71033-s012.xlsx]

## Sheet: Sheet1
Sample_number	ID	Sample_ID	Class	SRA_accession
Sample_0001	18NS005	Necktie River	Natural stand	SAMN22589015
Sample_0002	18NS013	Necktie River	Natural stand	SAMN22589016
Sample_0003	18NS021	Necktie River	Natural stand	SAMN22589017
Sample_0004	18NS029	Necktie River	Natural stand	SAMN22589018
Sample_0005	18NS037	Necktie River	Natural stand	SAMN22589019
Sample_0006	18NS045	Necktie River	Natural stand	SAMN22589020
Sample_0007	18NS053	Clearwater River	Natural stand	SAMN22588635
Sample_0008	18NS061	Clearwater River	Natural stand	SAMN22588636
Sample_0009	18NS069	Clearwater River	Natural stand	SAMN22588637
Sample_0010	18NS077	Clearwater River	Natural stand	SAMN22588638
Sample_0011	18NS085	Clearwater River	Natural stand	SAMN22588639
Sample_0012	18NS006	Necktie River	Natural stand	SAMN22589021
Sample_0013	18NS014	Necktie River	Natural stand	SAMN22589022
Sample_0014	18NS022	Necktie River	Natural stand	SAMN22589023
Sample_0015	18NS030	Necktie River	Natural stand	SAMN22589024
Sample_0016	18NS038	Necktie River	Natural stand	SAMN22589025
Sample_0017	18NS046	Necktie River	Natural stand	SAMN22589026
Sample_0018	18NS054	Clearwater River	Natural stand	SAMN22588640
Sample_0019	18NS062	Clearwater River	Natural stand	SAMN22588641
Sample_0020	18NS070	Clearwater River	Natural stand	SAMN22588642
Sample_0021	18NS078	Clearwater River	Natural stand	SAMN22588643
Sample_0022	18NS086	Clearwater River	Natural stand	SAMN22588644
Sample_0023	18NS007	Necktie River	Natural stand	SAMN22589027
Sample_0024	18NS015	Necktie River	Natural stand	SAMN22589028
Sample_0025	18NS023	Necktie River	Natural stand	SAMN22589029
Sample_0026	18NS031	Necktie River	Natural stand	SAMN22589030
Sample_0027	18NS039	Necktie River	Natural stand	SAMN22589031
Sample_0028	18NS047	Necktie River	Natural stand	SAMN22589032
Sample_0029	18NS055	Clearwater River	Natural stand	SAMN22588645
Sample_0030	18NS063	Clearwater River	Natural stand	SAMN22588646
Sample_0031	18NS071	Clearwater River	Natural stand	SAMN22588647
Sample_0032	18NS079	Clearwater River	Natural stand	SAMN22588648
Sample_0033	18NS087	Clearwater River	Natural stand	SAMN22588649
Sample_0034	18NS008	Necktie River	Natural stand	SAMN22589033
Sample_0035	18NS016	Necktie River	Natural stand	SAMN22589034
Sample_0036	18NS024	Necktie River	Natural stand	SAMN22589035
Sample_0037	18NS032	Necktie River	Natural stand	SAMN22589036
Sample_0038	18NS040	Necktie River	Natural stand	SAMN22589037
Sample_0039	18NS048	Necktie River	Natural stand	SAMN22589038
Sample_0040	18NS056	Clearwater River	Natural stand	SAMN22588650
Sample_0041	18NS064	Clearwater River	Natural stand	SAMN22588651
Sample_0042	18NS072	Clearwater River	Natural stand	SAMN22588652
Sample_0043	18NS080	Clearwater River	Natural stand	SAMN22588653
Sample_0044	18NS088	Clearwater River	Natural stand	SAMN22588654
Sample_0045	18NS001	Necktie River	Natural stand	SAMN22589039
Sample_0046	18NS009	Necktie River	Natural stand	SAMN22589040
Sample_0047	18NS017	Necktie River	Natural stand	SAMN22589041
Sample_0048	18NS025	Necktie River	Natural stand	SAMN22589042
Sample_0049	18NS033	Necktie River	Natural stand	SAMN22589043
Sample_0050	18NS041	Necktie River	Natural stand	SAMN22589044
Sample_0051	18NS049	Necktie River	Natural stand	SAMN22589045
Sample_0052	18NS057	Clearwater River	Natural stand	SAMN22588655
Sample_0053	18NS065	Clearwater River	Natural stand	SAMN22588656
Sample_0054	18NS073	Clearwater River	Natural stand	SAMN22588657
Sample_0055	18NS081	Clearwater River	Natural stand	SAMN22588658
Sample_0056	18NS089	Clearwater River	Natural stand	SAMN22588659
Sample_0057	18NS002	Necktie River	Natural stand	SAMN22589046
Sample_0058	18NS010	Necktie River	Natural stand	SAMN22589047
Sample_0059	18NS018	Necktie River	Natural stand	SAMN22589048
Sample_0060	18NS026	Necktie River	Natural stand	SAMN22589049
Sample_0061	18NS034	Necktie River	Natural stand	SAMN22589050
Sample_0062	18NS042	Necktie River	Natural stand	SAMN22589051
Sample_0063	18NS050	Necktie River	Natural stand	SAMN22589052
Sample_0064	18NS058	Clearwater River	Natural stand	SAMN22588660
Sample_0065	18NS066	Clearwater River	Natural stand	SAMN22588661
Sample_0066	18NS074	Clearwater River	Natural stand	SAMN22588662
Sample_0067	18NS082	Clearwater River	Natural stand	SAMN22588663
Sample_0068	18NS090	Clearwater River	Natural stand	SAMN22588664
Sample_0069	18NS003	Necktie River	Natural stand	SAMN22589053
Sample_0070	18NS011	Necktie River	Natural stand	SAMN22589054
Sample_0071	18NS019	Necktie River	Natural stand	SAMN22589055
Sample_0072	18NS027	Necktie River	Natural stand	SAMN22589056
Sample_0073	18NS035	Necktie River	Natural stand	SAMN22589057
Sample_0074	18NS043	Necktie River	Natural stand	SAMN22589058
Sample_0075	18NS051	Clearwater River	Natural stand	SAMN22588665
Sample_0076	18NS059	Clearwater River	Natural stand	SAMN22588666
Sample_0077	18NS067	Clearwater River	Natural stand	SAMN22588667
Sample_0078	18NS075	Clearwater River	Natural stand	SAMN22588668
Sample_0079	18NS083	Clearwater River	Natural stand	SAMN22588669
Sample_0080	18NS091	Clearwater River	Natural stand	SAMN22588670
Sample_0081	18NS004	Necktie River	Natural stand	SAMN22589059
Sample_0082	18NS012	Necktie River	Natural stand	SAMN22589060
Sample_0083	18NS020	Necktie River	Natural stand	SAMN22589061
Sample_0084	18NS028	Necktie River	Natural stand	SAMN22589062
Sample_0085	18NS036	Necktie River	Natural stand	SAMN22589063
Sample_0086	18NS044	Necktie River	Natural stand	SAMN22589064
Sample_0087	18NS052	Clearwater River	Natural stand	SAMN22588671
Sample_0088	18NS060	Clearwater River	Natural stand	SAMN22588672
Sample_0089	18NS068	Clearwater River	Natural stand	SAMN22588673
Sample_0090	18NS076	Clearwater River	Natural stand	SAMN22588674
Sample_0091	18NS084	Clearwater River	Natural stand	SAMN22588675
Sample_0092	18NS092	Clearwater River	Natural stand	SAMN22588676
Sample_0093	18NS093	Clearwater River	Natural stand	SAMN22588677
Sample_0094	18NS097	Clearwater River	Natural stand	SAMN22588678
Sample_0095	18NS105	Upper Rice Lake	Natural stand	SAMN22589315
Sample_0096	18NS113	Upper Rice Lake	Natural stand	SAMN22589316
Sample_0097	18NS121	Upper Rice Lake	Natural stand	SAMN22589317
Sample_0098	18NS129	Upper Rice Lake	Natural stand	SAMN22589318
Sample_0099	18NS137	Upper Rice Lake	Natural stand	SAMN22589319
Sample_0100	18NS145	Upper Rice Lake	Natural stand	SAMN22589320
Sample_0101	18NS153	Garfield Lake	Natural stand	SAMN22588814
Sample_0102	18NS161	Garfield Lake	Natural stand	SAMN22588815
Sample_0103	18NS169	Garfield Lake	Natural stand	SAMN22588816
Sample_0104	18NS177	Garfield Lake	Natural stand	SAMN22588817
Sample_0105	18NS094	Clearwater River	Natural stand	SAMN22588679
Sample_0106	18NS098	Clearwater River	Natural stand	SAMN22588680
Sample_0107	18NS106	Upper Rice Lake	Natural stand	SAMN22589321
Sample_0108	18NS114	Upper Rice Lake	Natural stand	SAMN22589322
Sample_0109	18NS122	Upper Rice Lake	Natural stand	SAMN22589323
Sample_0110	18NS130	Upper Rice Lake	Natural stand	SAMN22589324
Sample_0111	18NS138	Upper Rice Lake	Natural stand	SAMN22589325
Sample_0112	18NS146	Upper Rice Lake	Natural stand	SAMN22589326
Sample_0113	18NS154	Garfield Lake	Natural stand	SAMN22588818
Sample_0114	18NS162	Garfield Lake	Natural stand	SAMN22588819
Sample_0115	18NS170	Garfield Lake	Natural stand	SAMN22588820
Sample_0116	18NS178	Garfield Lake	Natural stand	SAMN22588821
Sample_0117	18NS095	Clearwater River	Natural stand	SAMN22588681
Sample_0118	18NS099	Clearwater River	Natural stand	SAMN22588682
Sample_0119	18NS107	Upper Rice Lake	Natural stand	SAMN22589327
Sample_0120	18NS115	Upper Rice Lake	Natural stand	SAMN22589328
Sample_0121	18NS123	Upper Rice Lake	Natural stand	SAMN22589329
Sample_0122	18NS131	Upper Rice Lake	Natural stand	SAMN22589330
Sample_0123	18NS139	Upper Rice Lake	Natural stand	SAMN22589331
Sample_0124	18NS147	Upper Rice Lake	Natural stand	SAMN22589332
Sample_0125	18NS155	Garfield Lake	Natural stand	SAMN22588822
Sample_0126	18NS163	Garfield Lake	Natural stand	SAMN22588823
Sample_0127	18NS171	Garfield Lake	Natural stand	SAMN22588824
Sample_0128	18NS179	Garfield Lake	Natural stand	SAMN22588825
Sample_0129	18NS096	Clearwater River	Natural stand	SAMN22588683
Sample_0130	18NS100	Clearwater River	Natural stand	SAMN22588684
Sample_0131	18NS108	Upper Rice Lake	Natural stand	SAMN22589333
Sample_0132	18NS116	Upper Rice Lake	Natural stand	SAMN22589334
Sample_0133	18NS124	Upper Rice Lake	Natural stand	SAMN22589335
Sample_0134	18NS132	Upper Rice Lake	Natural stand	SAMN22589336
Sample_0135	18NS140	Upper Rice Lake	Natural stand	SAMN22589337
Sample_0136	18NS148	Upper Rice Lake	Natural stand	SAMN22589338
Sample_0137	18NS156	Garfield Lake	Natural stand	SAMN22588826
Sample_0138	18NS164	Garfield Lake	Natural stand	SAMN22588827
Sample_0139	18NS172	Garfield Lake	Natural stand	SAMN22588828
Sample_0140	18NS180	Garfield Lake	Natural stand	SAMN22588829
Sample_0141	18NS101	Upper Rice Lake	Natural stand	SAMN22589339
Sample_0142	18NS109	Upper Rice Lake	Natural stand	SAMN22589340
Sample_0143	18NS117	Upper Rice Lake	Natural stand	SAMN22589341
Sample_0144	18NS125	Upper Rice Lake	Natural stand	SAMN22589342
Sample_0145	18NS133	Upper Rice Lake	Natural stand	SAMN22589343
Sample_0146	18NS141	Upper Rice Lake	Natural stand	SAMN22589344
Sample_0147	18NS149	Upper Rice Lake	Natural stand	SAMN22589345
Sample_0148	18NS157	Garfield Lake	Natural stand	SAMN22588830
Sample_0149	18NS165	Garfield Lake	Natural stand	SAMN22588831
Sample_0150	18NS173	Garfield Lake	Natural stand	SAMN22588832
Sample_0151	18NS181	Garfield Lake	Natural stand	SAMN22588833
Sample_0152	18NS102	Upper Rice Lake	Natural stand	SAMN22589346
Sample_0153	18NS110	Upper Rice Lake	Natural stand	SAMN22589347
Sample_0154	18NS118	Upper Rice Lake	Natural stand	SAMN22589348
Sample_0155	18NS126	Upper Rice Lake	Natural stand	SAMN22589349
Sample_0156	18NS134	Upper Rice Lake	Natural stand	SAMN22589350
Sample_0157	18NS142	Upper Rice Lake	Natural stand	SAMN22589351
Sample_0158	18NS150	Upper Rice Lake	Natural stand	SAMN22589352
Sample_0159	18NS158	Garfield Lake	Natural stand	SAMN22588834
Sample_0160	18NS166	Garfield Lake	Natural stand	SAMN22588835
Sample_0161	18NS174	Garfield Lake	Natural stand	SAMN22588836
Sample_0162	18NS182	Garfield Lake	Natural stand	SAMN22588837
Sample_0163	18NS103	Upper Rice Lake	Natural stand	SAMN22589353
Sample_0164	18NS111	Upper Rice Lake	Natural stand	SAMN22589354
Sample_0165	18NS119	Upper Rice Lake	Natural stand	SAMN22589355
Sample_0166	18NS127	Upper Rice Lake	Natural stand	SAMN22589356
Sample_0167	18NS135	Upper Rice Lake	Natural stand	SAMN22589357
Sample_0168	18NS143	Upper Rice Lake	Natural stand	SAMN22589358
Sample_0169	18NS151	Garfield Lake	Natural stand	SAMN22588838
Sample_0170	18NS159	Garfield Lake	Natural stand	SAMN22588839
Sample_0171	18NS167	Garfield Lake	Natural stand	SAMN22588840
Sample_0172	18NS175	Garfield Lake	Natural stand	SAMN22588841
Sample_0173	18NS183	Garfield Lake	Natural stand	SAMN22588842
Sample_0174	18NS104	Upper Rice Lake	Natural stand	SAMN22589359
Sample_0175	18NS112	Upper Rice Lake	Natural stand	SAMN22589360
Sample_0176	18NS120	Upper Rice Lake	Natural stand	SAMN22589361
Sample_0177	18NS128	Upper Rice Lake	Natural stand	SAMN22589362
Sample_0178	18NS136	Upper Rice Lake	Natural stand	SAMN22589363
Sample_0179	18NS144	Upper Rice Lake	Natural stand	SAMN22589364
Sample_0180	18NS152	Garfield Lake	Natural stand	SAMN22588843
Sample_0181	18NS160	Garfield Lake	Natural stand	SAMN22588844
Sample_0182	18NS168	Garfield Lake	Natural stand	SAMN22588845
Sample_0183	18NS176	Garfield Lake	Natural stand	SAMN22588846
Sample_0184	18NS184	Garfield Lake	Natural stand	SAMN22588847
Sample_0185	18NS185	Garfield Lake	Natural stand	SAMN22588848
Sample_0186	18NS197	Garfield Lake	Natural stand	SAMN22588849
Sample_0187	18NS205	Plantagenet	Natural stand	SAMN22589135
Sample_0188	18NS213	Plantagenet	Natural stand	SAMN22589136
Sample_0189	18NS221	Plantagenet	Natural stand	SAMN22589137
Sample_0190	18NS229	Plantagenet	Natural stand	SAMN22589138
Sample_0191	18NS237	Plantagenet	Natural stand	SAMN22589139
Sample_0192	18NS245	Plantagenet	Natural stand	SAMN22589140
Sample_0193	18NS253	Aquatica_species	Natural stand	SAMN22589371
Sample_0194	18NS261	Aquatica_species	Natural stand	SAMN22589372
Sample_0195	18NS269	Aquatica_species	Natural stand	SAMN22589373
Sample_0196	18NS186	Garfield Lake	Natural stand	SAMN22588850
Sample_0197	18NS198	Garfield Lake	Natural stand	SAMN22588851
Sample_0198	18NS206	Plantagenet	Natural stand	SAMN22589141
Sample_0199	18NS214	Plantagenet	Natural stand	SAMN22589142
Sample_0200	18NS222	Plantagenet	Natural stand	SAMN22589143
Sample_0201	18NS230	Plantagenet	Natural stand	SAMN22589144
Sample_0202	18NS238	Plantagenet	Natural stand	SAMN22589145
Sample_0203	18NS246	Plantagenet	Natural stand	SAMN22589146
Sample_0204	18NS254	Aquatica_species	Natural stand	SAMN22589374
Sample_0205	18NS262	Aquatica_species	Natural stand	SAMN22589375
Sample_0206	18NS270	Aquatica_species	Natural stand	SAMN22589376
Sample_0207	18NS187	Garfield Lake	Natural stand	SAMN22588852
Sample_0208	18NS199	Garfield Lake	Natural stand	SAMN22588853
Sample_0209	18NS207	Plantagenet	Natural stand	SAMN22589147
Sample_0210	18NS215	Plantagenet	Natural stand	SAMN22589148
Sample_0211	18NS223	Plantagenet	Natural stand	SAMN22589149
Sample_0212	18NS231	Plantagenet	Natural stand	SAMN22589150
Sample_0213	18NS239	Plantagenet	Natural stand	SAMN22589151
Sample_0214	18NS247	Plantagenet	Natural stand	SAMN22589152
Sample_0215	18NS255	Aquatica_species	Natural stand	SAMN22589377
Sample_0216	18NS263	Aquatica_species	Natural stand	SAMN22589378
Sample_0217	18NS271	Aquatica_species	Natural stand	SAMN22589379
Sample_0218	18NS188	Garfield Lake	Natural stand	SAMN22588854
Sample_0219	18NS200	Garfield Lake	Natural stand	SAMN22588855
Sample_0220	18NS208	Plantagenet	Natural stand	SAMN22589153
Sample_0221	18NS216	Plantagenet	Natural stand	SAMN22589154
Sample_0222	18NS224	Plantagenet	Natural stand	SAMN22589155
Sample_0223	18NS232	Plantagenet	Natural stand	SAMN22589156
Sample_0224	18NS240	Plantagenet	Natural stand	SAMN22589157
Sample_0225	18NS248	Plantagenet	Natural stand	SAMN22589158
Sample_0226	18NS256	Aquatica_species	Natural stand	SAMN22589380
Sample_0227	18NS264	Aquatica_species	Natural stand	SAMN22589381
Sample_0228	18NS272	Aquatica_species	Natural stand	SAMN22589382
Sample_0229	18NS189	Garfield Lake	Natural stand	SAMN22588856
Sample_0230	18NS193	Garfield Lake	Natural stand	SAMN22588857
Sample_0231	18NS201	Plantagenet	Natural stand	SAMN22589159
Sample_0232	18NS209	Plantagenet	Natural stand	SAMN22589160
Sample_0233	18NS217	Plantagenet	Natural stand	SAMN22589161
Sample_0234	18NS225	Plantagenet	Natural stand	SAMN22589162
Sample_0235	18NS233	Plantagenet	Natural stand	SAMN22589163
Sample_0236	18NS241	Plantagenet	Natural stand	SAMN22589164
Sample_0237	18NS249	Plantagenet	Natural stand	SAMN22589165
Sample_0238	18NS257	Aquatica_species	Natural stand	SAMN22589383
Sample_0239	18NS265	Aquatica_species	Natural stand	SAMN22589384
Sample_0240	18NS273	Aquatica_species	Natural stand	SAMN22589385
Sample_0241	18NS190	Garfield Lake	Natural stand	SAMN22588858
Sample_0242	18NS194	Garfield Lake	Natural stand	SAMN22588859
Sample_0243	18NS202	Plantagenet	Natural stand	SAMN22589166
Sample_0244	18NS210	Plantagenet	Natural stand	SAMN22589167
Sample_0245	18NS218	Plantagenet	Natural stand	SAMN22589168
Sample_0246	18NS226	Plantagenet	Natural stand	SAMN22589169
Sample_0247	18NS234	Plantagenet	Natural stand	SAMN22589170
Sample_0248	18NS242	Plantagenet	Natural stand	SAMN22589171
Sample_0249	18NS250	Plantagenet	Natural stand	SAMN22589172
Sample_0250	18NS258	Aquatica_species	Natural stand	SAMN22589386
Sample_0251	18NS266	Aquatica_species	Natural stand	SAMN22589387
Sample_0252	18NS274	Aquatica_species	Natural stand	SAMN22589388
Sample_0253	18NS191	Garfield Lake	Natural stand	SAMN22588860
Sample_0254	18NS195	Garfield Lake	Natural stand	SAMN22588861
Sample_0255	18NS203	Plantagenet	Natural stand	SAMN22589173
Sample_0256	18NS211	Plantagenet	Natural stand	SAMN22589174
Sample_0257	18NS219	Plantagenet	Natural stand	SAMN22589175
Sample_0258	18NS227	Plantagenet	Natural stand	SAMN22589176
Sample_0259	18NS235	Plantagenet	Natural stand	SAMN22589177
Sample_0260	18NS243	Plantagenet	Natural stand	SAMN22589178
Sample_0261	18NS251	Aquatica_species	Natural stand	SAMN22589389
Sample_0262	18NS259	Aquatica_species	Natural stand	SAMN22589390
Sample_0263	18NS267	Aquatica_species	Natural stand	SAMN22589391
Sample_0264	18NS275	Aquatica_species	Natural stand	SAMN22589392
Sample_0265	18NS192	Garfield Lake	Natural stand	SAMN22588862
Sample_0266	18NS196	Garfield Lake	Natural stand	SAMN22588863
Sample_0267	18NS204	Plantagenet	Natural stand	SAMN22589179
Sample_0268	18NS212	Plantagenet	Natural stand	SAMN22589180
Sample_0269	18NS220	Plantagenet	Natural stand	SAMN22589181
Sample_0270	18NS228	Plantagenet	Natural stand	SAMN22589182
Sample_0271	18NS236	Plantagenet	Natural stand	SAMN22589183
Sample_0272	18NS244	Plantagenet	Natural stand	SAMN22589184
Sample_0273	18NS252	Aquatica_species	Natural stand	SAMN22589393
Sample_0274	18NS260	Aquatica_species	Natural stand	SAMN22589394
Sample_0275	18NS268	Aquatica_species	Natural stand	SAMN22589395
Sample_0276	18NS276	Aquatica_species	Natural stand	SAMN22589396
Sample_0277	18NS277	Aquatica_species	Natural stand	SAMN22589397
Sample_0278	18NS285	Aquatica_species	Natural stand	SAMN22589398
Sample_0279	18NS289	Aquatica_species	Natural stand	SAMN22589399
Sample_0280	18NS297	Aquatica_species	Natural stand	SAMN22589400
Sample_0281	18NS305	Bass Lake	Natural stand	SAMN22588585
Sample_0282	18NS313	Bass Lake	Natural stand	SAMN22588586
Sample_0283	18NS321	Bass Lake	Natural stand	SAMN22588587
Sample_0284	18NS329	Bass Lake	Natural stand	SAMN22588588
Sample_0285	18NS337	Bass Lake	Natural stand	SAMN22588589
Sample_0286	18NS345	Bass Lake	Natural stand	SAMN22588590
Sample_0287	18NS353	Dahler Lake	Natural stand	SAMN22588685
Sample_0288	18NS361	Dahler Lake	Natural stand	SAMN22588686
Sample_0289	18NS278	Aquatica_species	Natural stand	SAMN22589401
Sample_0290	18NS286	Aquatica_species	Natural stand	SAMN22589402
Sample_0291	18NS290	Aquatica_species	Natural stand	SAMN22589403
Sample_0292	18NS298	Aquatica_species	Natural stand	SAMN22589404
Sample_0293	18NS306	Bass Lake	Natural stand	SAMN22588591
Sample_0294	18NS314	Bass Lake	Natural stand	SAMN22588592
Sample_0295	18NS322	Bass Lake	Natural stand	SAMN22588593
Sample_0296	18NS330	Bass Lake	Natural stand	SAMN22588594
Sample_0297	18NS338	Bass Lake	Natural stand	SAMN22588595
Sample_0298	18NS346	Bass Lake	Natural stand	SAMN22588596
Sample_0299	18NS354	Dahler Lake	Natural stand	SAMN22588687
Sample_0300	18NS362	Dahler Lake	Natural stand	SAMN22588688
Sample_0301	18NS279	Aquatica_species	Natural stand	SAMN22589405
Sample_0302	18NS287	Aquatica_species	Natural stand	SAMN22589406
Sample_0303	18NS291	Aquatica_species	Natural stand	SAMN22589407
Sample_0304	18NS299	Aquatica_species	Natural stand	SAMN22589408
Sample_0305	18NS307	Bass Lake	Natural stand	SAMN22588597
Sample_0306	18NS315	Bass Lake	Natural stand	SAMN22588598
Sample_0307	18NS323	Bass Lake	Natural stand	SAMN22588599
Sample_0308	18NS331	Bass Lake	Natural stand	SAMN22588600
Sample_0309	18NS339	Bass Lake	Natural stand	SAMN22588601
Sample_0310	18NS347	Bass Lake	Natural stand	SAMN22588602
Sample_0311	18NS355	Dahler Lake	Natural stand	SAMN22588689
Sample_0312	18NS363	Dahler Lake	Natural stand	SAMN22588690
Sample_0313	18NS280	Aquatica_species	Natural stand	SAMN22589409
Sample_0314	18NS288	Aquatica_species	Natural stand	SAMN22589410
Sample_0315	18NS292	Aquatica_species	Natural stand	SAMN22589411
Sample_0316	18NS300	Aquatica_species	Natural stand	SAMN22589412
Sample_0317	18NS308	Bass Lake	Natural stand	SAMN22588603
Sample_0318	18NS316	Bass Lake	Natural stand	SAMN22588604
Sample_0319	18NS324	Bass Lake	Natural stand	SAMN22588605
Sample_0320	18NS332	Bass Lake	Natural stand	SAMN22588606
Sample_0321	18NS340	Bass Lake	Natural stand	SAMN22588607
Sample_0322	18NS348	Bass Lake	Natural stand	SAMN22588608
Sample_0323	18NS356	Dahler Lake	Natural stand	SAMN22588691
Sample_0324	18NS364	Dahler Lake	Natural stand	SAMN22588692
Sample_0325	18NS281	Aquatica_species	Natural stand	SAMN22589413
Sample_0326	18NS293	Aquatica_species	Natural stand	SAMN22589414
Sample_0327	18NS301	Bass Lake	Natural stand	SAMN22588609
Sample_0328	18NS309	Bass Lake	Natural stand	SAMN22588610
Sample_0329	18NS317	Bass Lake	Natural stand	SAMN22588611
Sample_0330	18NS325	Bass Lake	Natural stand	SAMN22588612
Sample_0331	18NS333	Bass Lake	Natural stand	SAMN22588613
Sample_0332	18NS341	Bass Lake	Natural stand	SAMN22588614
Sample_0333	18NS349	Bass Lake	Natural stand	SAMN22588615
Sample_0334	18NS357	Dahler Lake	Natural stand	SAMN22588693
Sample_0335	18NS365	Dahler Lake	Natural stand	SAMN22588694
Sample_0336	18NS282	Aquatica_species	Natural stand	SAMN22589415
Sample_0337	18NS294	Aquatica_species	Natural stand	SAMN22589416
Sample_0338	18NS302	Bass Lake	Natural stand	SAMN22588616
Sample_0339	18NS310	Bass Lake	Natural stand	SAMN22588617
Sample_0340	18NS318	Bass Lake	Natural stand	SAMN22588618
Sample_0341	18NS326	Bass Lake	Natural stand	SAMN22588619
Sample_0342	18NS334	Bass Lake	Natural stand	SAMN22588620
Sample_0343	18NS342	Bass Lake	Natural stand	SAMN22588621
Sample_0344	18NS350	Bass Lake	Natural stand	SAMN22588622
Sample_0345	18NS358	Dahler Lake	Natural stand	SAMN22588695
Sample_0346	18NS366	Dahler Lake	Natural stand	SAMN22588696
Sample_0347	18NS283	Aquatica_species	Natural stand	SAMN22589417
Sample_0348	18NS295	Aquatica_species	Natural stand	SAMN22589418
Sample_0349	18NS303	Bass Lake	Natural stand	SAMN22588623
Sample_0350	18NS311	Bass Lake	Natural stand	SAMN22588624
Sample_0351	18NS319	Bass Lake	Natural stand	SAMN22588625
Sample_0352	18NS327	Bass Lake	Natural stand	SAMN22588626
Sample_0353	18NS335	Bass Lake	Natural stand	SAMN22588627
Sample_0354	18NS343	Bass Lake	Natural stand	SAMN22588628
Sample_0355	18NS351	Dahler Lake	Natural stand	SAMN22588697
Sample_0356	18NS359	Dahler Lake	Natural stand	SAMN22588698
Sample_0357	18NS367	Dahler Lake	Natural stand	SAMN22588699
Sample_0358	18NS284	Aquatica_species	Natural stand	SAMN22589419
Sample_0359	18NS296	Aquatica_species	Natural stand	SAMN22589420
Sample_0360	18NS304	Bass Lake	Natural stand	SAMN22588629
Sample_0361	18NS312	Bass Lake	Natural stand	SAMN22588630
Sample_0362	18NS320	Bass Lake	Natural stand	SAMN22588631
Sample_0363	18NS328	Bass Lake	Natural stand	SAMN22588632
Sample_0364	18NS336	Bass Lake	Natural stand	SAMN22588633
Sample_0365	18NS344	Bass Lake	Natural stand	SAMN22588634
Sample_0366	18NS352	Dahler Lake	Natural stand	SAMN22588700
Sample_0367	18NS360	Dahler Lake	Natural stand	SAMN22588701
Sample_0368	18NS368	Dahler Lake	Natural stand	SAMN22588702
Sample_0369	18NS369	Dahler Lake	Natural stand	SAMN22588703
Sample_0370	18NS377	Dahler Lake	Natural stand	SAMN22588704
Sample_0371	18NS389	Dahler Lake	Natural stand	SAMN22588705
Sample_0372	18NS397	Dahler Lake	Natural stand	SAMN22588706
Sample_0373	18NS405	Shell Lake	Natural stand	SAMN22589215
Sample_0374	18NS413	Shell Lake	Natural stand	SAMN22589216
Sample_0375	18NS421	Shell Lake	Natural stand	SAMN22589217
Sample_0376	18NS429	Shell Lake	Natural stand	SAMN22589218
Sample_0377	18NS437	Shell Lake	Natural stand	SAMN22589219
Sample_0378	18NS445	Shell Lake	Natural stand	SAMN22589220
Sample_0379	18NS603	Garfield Lake Old	Natural stand	SAMN22588864
Sample_0380	18NS370	Dahler Lake	Natural stand	SAMN22588707
Sample_0381	18NS378	Dahler Lake	Natural stand	SAMN22588708
Sample_0382	18NS390	Dahler Lake	Natural stand	SAMN22588709
Sample_0383	18NS398	Dahler Lake	Natural stand	SAMN22588710
Sample_0384	18NS406	Shell Lake	Natural stand	SAMN22589221
Sample_0385	18NS414	Shell Lake	Natural stand	SAMN22589222
Sample_0386	18NS422	Shell Lake	Natural stand	SAMN22589223
Sample_0387	18NS430	Shell Lake	Natural stand	SAMN22589224
Sample_0388	18NS438	Shell Lake	Natural stand	SAMN22589225
Sample_0389	18NS446	Shell Lake	Natural stand	SAMN22589226
Sample_0390	18NS604	Garfield Lake Old	Natural stand	SAMN22588865
Sample_0391	18NS371	Dahler Lake	Natural stand	SAMN22588711
Sample_0392	18NS379	Dahler Lake	Natural stand	SAMN22588712
Sample_0393	18NS391	Dahler Lake	Natural stand	SAMN22588713
Sample_0394	18NS399	Dahler Lake	Natural stand	SAMN22588714
Sample_0395	18NS407	Shell Lake	Natural stand	SAMN22589227
Sample_0396	18NS415	Shell Lake	Natural stand	SAMN22589228
Sample_0397	18NS423	Shell Lake	Natural stand	SAMN22589229
Sample_0398	18NS431	Shell Lake	Natural stand	SAMN22589230
Sample_0399	18NS439	Shell Lake	Natural stand	SAMN22589231
Sample_0400	18NS447	Shell Lake	Natural stand	SAMN22589232
Sample_0401	18NS605	Garfield Lake Old	Natural stand	SAMN22588866
Sample_0402	18NS372	Dahler Lake	Natural stand	SAMN22588715
Sample_0403	18NS380	Dahler Lake	Natural stand	SAMN22588716
Sample_0404	18NS392	Dahler Lake	Natural stand	SAMN22588717
Sample_0405	18NS400	Dahler Lake	Natural stand	SAMN22588718
Sample_0406	18NS408	Shell Lake	Natural stand	SAMN22589233
Sample_0407	18NS416	Shell Lake	Natural stand	SAMN22589234
Sample_0408	18NS424	Shell Lake	Natural stand	SAMN22589235
Sample_0409	18NS432	Shell Lake	Natural stand	SAMN22589236
Sample_0410	18NS440	Shell Lake	Natural stand	SAMN22589237
Sample_0411	18NS448	Shell Lake	Natural stand	SAMN22589238
Sample_0412	18NS606	Garfield Lake Old	Natural stand	SAMN22588867
Sample_0413	18NS373	Dahler Lake	Natural stand	SAMN22588719
Sample_0414	18NS381	Dahler Lake	Natural stand	SAMN22588720
Sample_0415	18NS385	Dahler Lake	Natural stand	SAMN22588721
Sample_0416	18NS393	Dahler Lake	Natural stand	SAMN22588722
Sample_0417	18NS401	Shell Lake	Natural stand	SAMN22589239
Sample_0418	18NS409	Shell Lake	Natural stand	SAMN22589240
Sample_0419	18NS417	Shell Lake	Natural stand	SAMN22589241
Sample_0420	18NS425	Shell Lake	Natural stand	SAMN22589242
Sample_0421	18NS433	Shell Lake	Natural stand	SAMN22589243
Sample_0422	18NS441	Shell Lake	Natural stand	SAMN22589244
Sample_0423	18NS449	Shell Lake	Natural stand	SAMN22589245
Sample_0424	18NS607	Garfield Lake Old	Natural stand	SAMN22588868
Sample_0425	18NS374	Dahler Lake	Natural stand	SAMN22588723
Sample_0426	18NS382	Dahler Lake	Natural stand	SAMN22588724
Sample_0427	18NS386	Dahler Lake	Natural stand	SAMN22588725
Sample_0428	18NS394	Dahler Lake	Natural stand	SAMN22588726
Sample_0429	18NS402	Shell Lake	Natural stand	SAMN22589246
Sample_0430	18NS410	Shell Lake	Natural stand	SAMN22589247
Sample_0431	18NS418	Shell Lake	Natural stand	SAMN22589248
Sample_0432	18NS426	Shell Lake	Natural stand	SAMN22589249
Sample_0433	18NS434	Shell Lake	Natural stand	SAMN22589250
Sample_0434	18NS442	Shell Lake	Natural stand	SAMN22589251
Sample_0435	18NS450	Shell Lake	Natural stand	SAMN22589252
Sample_0436	18NS608	Garfield Lake Old	Natural stand	SAMN22588869
Sample_0437	18NS375	Dahler Lake	Natural stand	SAMN22588727
Sample_0438	18NS383	Dahler Lake	Natural stand	SAMN22588728
Sample_0439	18NS387	Dahler Lake	Natural stand	SAMN22588729
Sample_0440	18NS395	Dahler Lake	Natural stand	SAMN22588730
Sample_0441	18NS403	Shell Lake	Natural stand	SAMN22589253
Sample_0442	18NS411	Shell Lake	Natural stand	SAMN22589254
Sample_0443	18NS419	Shell Lake	Natural stand	SAMN22589255
Sample_0444	18NS427	Shell Lake	Natural stand	SAMN22589256
Sample_0445	18NS435	Shell Lake	Natural stand	SAMN22589257
Sample_0446	18NS443	Shell Lake	Natural stand	SAMN22589258
Sample_0447	18NS601	Garfield Lake Old	Natural stand	SAMN22588870
Sample_0448	18NS609	Garfield Lake Old	Natural stand	SAMN22588871
Sample_0449	18NS376	Dahler Lake	Natural stand	SAMN22588731
Sample_0450	18NS384	Dahler Lake	Natural stand	SAMN22588732
Sample_0451	18NS388	Dahler Lake	Natural stand	SAMN22588733
Sample_0452	18NS396	Dahler Lake	Natural stand	SAMN22588734
Sample_0453	18NS404	Shell Lake	Natural stand	SAMN22589259
Sample_0454	18NS412	Shell Lake	Natural stand	SAMN22589260
Sample_0455	18NS420	Shell Lake	Natural stand	SAMN22589261
Sample_0456	18NS428	Shell Lake	Natural stand	SAMN22589262
Sample_0457	18NS436	Shell Lake	Natural stand	SAMN22589263
Sample_0458	18NS444	Shell Lake	Natural stand	SAMN22589264
Sample_0459	18NS602	Garfield Lake Old	Natural stand	SAMN22588872
Sample_0460	18NS610	Garfield Lake Old	Natural stand	SAMN22588873
Sample_0461	18NS611	Garfield Lake Old	Natural stand	SAMN22588874
Sample_0462	18NS619	Garfield Lake Old	Natural stand	SAMN22588875
Sample_0463	18NS627	Garfield Lake Old	Natural stand	SAMN22588876
Sample_0464	18NS631	Garfield Lake Old	Natural stand	SAMN22588877
Sample_0465	18NS639	Garfield Lake Old	Natural stand	SAMN22588878
Sample_0466	18NS647	Garfield Lake Old	Natural stand	SAMN22588879
Sample_0467	18NS655	Shell Lake Old	Natural stand	SAMN22589265
Sample_0468	18NS663	Shell Lake Old	Natural stand	SAMN22589266
Sample_0469	18NS671	Shell Lake Old	Natural stand	SAMN22589267
Sample_0470	18NS679	Shell Lake Old	Natural stand	SAMN22589268
Sample_0471	18NS687	Shell Lake Old	Natural stand	SAMN22589269
Sample_0472	18NS695	Shell Lake Old	Natural stand	SAMN22589270
Sample_0473	18NS612	Garfield Lake Old	Natural stand	SAMN22588880
Sample_0474	18NS620	Garfield Lake Old	Natural stand	SAMN22588881
Sample_0475	18NS628	Garfield Lake Old	Natural stand	SAMN22588882
Sample_0476	18NS632	Garfield Lake Old	Natural stand	SAMN22588883
Sample_0477	18NS640	Garfield Lake Old	Natural stand	SAMN22588884
Sample_0478	18NS648	Garfield Lake Old	Natural stand	SAMN22588885
Sample_0479	18NS656	Shell Lake Old	Natural stand	SAMN22589271
Sample_0480	18NS664	Shell Lake Old	Natural stand	SAMN22589272
Sample_0481	18NS672	Shell Lake Old	Natural stand	SAMN22589273
Sample_0482	18NS680	Shell Lake Old	Natural stand	SAMN22589274
Sample_0483	18NS688	Shell Lake Old	Natural stand	SAMN22589275
Sample_0484	18NS696	Shell Lake Old	Natural stand	SAMN22589276
Sample_0485	18NS613	Garfield Lake Old	Natural stand	SAMN22588886
Sample_0486	18NS621	Garfield Lake Old	Natural stand	SAMN22588887
Sample_0487	18NS629	Garfield Lake Old	Natural stand	SAMN22588888
Sample_0488	18NS633	Garfield Lake Old	Natural stand	SAMN22588889
Sample_0489	18NS641	Garfield Lake Old	Natural stand	SAMN22588890
Sample_0490	18NS649	Garfield Lake Old	Natural stand	SAMN22588891
Sample_0491	18NS657	Shell Lake Old	Natural stand	SAMN22589277
Sample_0492	18NS665	Shell Lake Old	Natural stand	SAMN22589278
Sample_0493	18NS673	Shell Lake Old	Natural stand	SAMN22589279
Sample_0494	18NS681	Shell Lake Old	Natural stand	SAMN22589280
Sample_0495	18NS689	Shell Lake Old	Natural stand	SAMN22589281
Sample_0496	18NS697	Shell Lake Old	Natural stand	SAMN22589282
Sample_0497	18NS614	Garfield Lake Old	Natural stand	SAMN22588892
Sample_0498	18NS622	Garfield Lake Old	Natural stand	SAMN22588893
Sample_0499	18NS630	Garfield Lake Old	Natural stand	SAMN22588894
Sample_0500	18NS634	Garfield Lake Old	Natural stand	SAMN22588895
Sample_0501	18NS642	Garfield Lake Old	Natural stand	SAMN22588896
Sample_0502	18NS650	Garfield Lake Old	Natural stand	SAMN22588897
Sample_0503	18NS658	Shell Lake Old	Natural stand	SAMN22589283
Sample_0504	18NS666	Shell Lake Old	Natural stand	SAMN22589284
Sample_0505	18NS674	Shell Lake Old	Natural stand	SAMN22589285
Sample_0506	18NS682	Shell Lake Old	Natural stand	SAMN22589286
Sample_0507	18NS690	Shell Lake Old	Natural stand	SAMN22589287
Sample_0508	18NS698	Shell Lake Old	Natural stand	SAMN22589288
Sample_0509	18NS615	Garfield Lake Old	Natural stand	SAMN22588898
Sample_0510	18NS623	Garfield Lake Old	Natural stand	SAMN22588899
Sample_0511	18NS635	Garfield Lake Old	Natural stand	SAMN22588900
Sample_0512	18NS643	Garfield Lake Old	Natural stand	SAMN22588901
Sample_0513	18NS651	Shell Lake Old	Natural stand	SAMN22589289
Sample_0514	18NS659	Shell Lake Old	Natural stand	SAMN22589290
Sample_0515	18NS667	Shell Lake Old	Natural stand	SAMN22589291
Sample_0516	18NS675	Shell Lake Old	Natural stand	SAMN22589292
Sample_0517	18NS683	Shell Lake Old	Natural stand	SAMN22589293
Sample_0518	18NS691	Shell Lake Old	Natural stand	SAMN22589294
Sample_0519	18NS699	Shell Lake Old	Natural stand	SAMN22589295
Sample_0520	18NS616	Garfield Lake Old	Natural stand	SAMN22588902
Sample_0521	18NS624	Garfield Lake Old	Natural stand	SAMN22588903
Sample_0522	18NS636	Garfield Lake Old	Natural stand	SAMN22588904
Sample_0523	18NS644	Garfield Lake Old	Natural stand	SAMN22588905
Sample_0524	18NS652	Shell Lake Old	Natural stand	SAMN22589296
Sample_0525	18NS660	Shell Lake Old	Natural stand	SAMN22589297
Sample_0526	18NS668	Shell Lake Old	Natural stand	SAMN22589298
Sample_0527	18NS676	Shell Lake Old	Natural stand	SAMN22589299
Sample_0528	18NS684	Shell Lake Old	Natural stand	SAMN22589300
Sample_0529	18NS692	Shell Lake Old	Natural stand	SAMN22589301
Sample_0530	18NS700	Shell Lake Old	Natural stand	SAMN22589302
Sample_0531	18NS617	Garfield Lake Old	Natural stand	SAMN22588906
Sample_0532	18NS625	Garfield Lake Old	Natural stand	SAMN22588907
Sample_0533	18NS637	Garfield Lake Old	Natural stand	SAMN22588908
Sample_0534	18NS645	Garfield Lake Old	Natural stand	SAMN22588909
Sample_0535	18NS653	Shell Lake Old	Natural stand	SAMN22589303
Sample_0536	18NS661	Shell Lake Old	Natural stand	SAMN22589304
Sample_0537	18NS669	Shell Lake Old	Natural stand	SAMN22589305
Sample_0538	18NS677	Shell Lake Old	Natural stand	SAMN22589306
Sample_0539	18NS685	Shell Lake Old	Natural stand	SAMN22589307
Sample_0540	18NS693	Shell Lake Old	Natural stand	SAMN22589308
Sample_0541	18NS618	Garfield Lake Old	Natural stand	SAMN22588910
Sample_0542	18NS626	Garfield Lake Old	Natural stand	SAMN22588911
Sample_0543	18NS638	Garfield Lake Old	Natural stand	SAMN22588912
Sample_0544	18NS646	Garfield Lake Old	Natural stand	SAMN22588913
Sample_0545	18NS654	Shell Lake Old	Natural stand	SAMN22589309
Sample_0546	18NS662	Shell Lake Old	Natural stand	SAMN22589310
Sample_0547	18NS670	Shell Lake Old	Natural stand	SAMN22589311
Sample_0548	18NS678	Shell Lake Old	Natural stand	SAMN22589312
Sample_0549	18NS686	Shell Lake Old	Natural stand	SAMN22589313
Sample_0550	18NS694	Shell Lake Old	Natural stand	SAMN22589314
Sample_0551	18NS451	Decker Lake	Natural stand	SAMN22588735
Sample_0552	18NS459	Decker Lake	Natural stand	SAMN22588736
Sample_0553	18NS467	Decker Lake	Natural stand	SAMN22588737
Sample_0554	18NS479	Decker Lake	Natural stand	SAMN22588738
Sample_0555	18NS487	Decker Lake	Natural stand	SAMN22588739
Sample_0556	18NS495	Decker Lake	Natural stand	SAMN22588740
Sample_0557	18NS503	Ottertail River	Natural stand	SAMN22589065
Sample_0558	18NS511	Ottertail River	Natural stand	SAMN22589066
Sample_0559	18NS519	Ottertail River	Natural stand	SAMN22589067
Sample_0560	18NS527	Ottertail River	Natural stand	SAMN22589068
Sample_0561	18NS535	Ottertail River	Natural stand	SAMN22589069
Sample_0562	18NS452	Decker Lake	Natural stand	SAMN22588741
Sample_0563	18NS460	Decker Lake	Natural stand	SAMN22588742
Sample_0564	18NS468	Decker Lake	Natural stand	SAMN22588743
Sample_0565	18NS480	Decker Lake	Natural stand	SAMN22588744
Sample_0566	18NS488	Decker Lake	Natural stand	SAMN22588745
Sample_0567	18NS496	Decker Lake	Natural stand	SAMN22588746
Sample_0568	18NS504	Ottertail River	Natural stand	SAMN22589070
Sample_0569	18NS512	Ottertail River	Natural stand	SAMN22589071
Sample_0570	18NS520	Ottertail River	Natural stand	SAMN22589072
Sample_0571	18NS528	Ottertail River	Natural stand	SAMN22589073
Sample_0572	18NS536	Ottertail River	Natural stand	SAMN22589074
Sample_0573	18NS453	Decker Lake	Natural stand	SAMN22588747
Sample_0574	18NS461	Decker Lake	Natural stand	SAMN22588748
Sample_0575	18NS469	Decker Lake	Natural stand	SAMN22588749
Sample_0576	18NS481	Decker Lake	Natural stand	SAMN22588750
Sample_0577	18NS489	Decker Lake	Natural stand	SAMN22588751
Sample_0578	18NS497	Decker Lake	Natural stand	SAMN22588752
Sample_0579	18NS505	Ottertail River	Natural stand	SAMN22589075
Sample_0580	18NS513	Ottertail River	Natural stand	SAMN22589076
Sample_0581	18NS521	Ottertail River	Natural stand	SAMN22589077
Sample_0582	18NS529	Ottertail River	Natural stand	SAMN22589078
Sample_0583	18NS537	Ottertail River	Natural stand	SAMN22589079
Sample_0584	18NS454	Decker Lake	Natural stand	SAMN22588753
Sample_0585	18NS462	Decker Lake	Natural stand	SAMN22588754
Sample_0586	18NS470	Decker Lake	Natural stand	SAMN22588755
Sample_0587	18NS482	Decker Lake	Natural stand	SAMN22588756
Sample_0588	18NS490	Decker Lake	Natural stand	SAMN22588757
Sample_0589	18NS498	Decker Lake	Natural stand	SAMN22588758
Sample_0590	18NS506	Ottertail River	Natural stand	SAMN22589080
Sample_0591	18NS514	Ottertail River	Natural stand	SAMN22589081
Sample_0592	18NS522	Ottertail River	Natural stand	SAMN22589082
Sample_0593	18NS530	Ottertail River	Natural stand	SAMN22589083
Sample_0594	18NS538	Ottertail River	Natural stand	SAMN22589084
Sample_0595	18NS455	Decker Lake	Natural stand	SAMN22588759
Sample_0596	18NS463	Decker Lake	Natural stand	SAMN22588760
Sample_0597	18NS471	Decker Lake	Natural stand	SAMN22588761
Sample_0598	18NS475	Decker Lake	Natural stand	SAMN22588762
Sample_0599	18NS483	Decker Lake	Natural stand	SAMN22588763
Sample_0600	18NS491	Decker Lake	Natural stand	SAMN22588764
Sample_0601	18NS499	Decker Lake	Natural stand	SAMN22588765
Sample_0602	18NS507	Ottertail River	Natural stand	SAMN22589085
Sample_0603	18NS515	Ottertail River	Natural stand	SAMN22589086
Sample_0604	18NS523	Ottertail River	Natural stand	SAMN22589087
Sample_0605	18NS531	Ottertail River	Natural stand	SAMN22589088
Sample_0606	18NS539	Ottertail River	Natural stand	SAMN22589089
Sample_0607	18NS456	Decker Lake	Natural stand	SAMN22588766
Sample_0608	18NS464	Decker Lake	Natural stand	SAMN22588767
Sample_0609	18NS472	Decker Lake	Natural stand	SAMN22588768
Sample_0610	18NS476	Decker Lake	Natural stand	SAMN22588769
Sample_0611	18NS484	Decker Lake	Natural stand	SAMN22588770
Sample_0612	18NS492	Decker Lake	Natural stand	SAMN22588771
Sample_0613	18NS500	Decker Lake	Natural stand	SAMN22588772
Sample_0614	18NS508	Ottertail River	Natural stand	SAMN22589090
Sample_0615	18NS516	Ottertail River	Natural stand	SAMN22589091
Sample_0616	18NS524	Ottertail River	Natural stand	SAMN22589092
Sample_0617	18NS532	Ottertail River	Natural stand	SAMN22589093
Sample_0618	18NS540	Ottertail River	Natural stand	SAMN22589094
Sample_0619	18NS457	Decker Lake	Natural stand	SAMN22588773
Sample_0620	18NS465	Decker Lake	Natural stand	SAMN22588774
Sample_0621	18NS473	Decker Lake	Natural stand	SAMN22588775
Sample_0622	18NS477	Decker Lake	Natural stand	SAMN22588776
Sample_0623	18NS485	Decker Lake	Natural stand	SAMN22588777
Sample_0624	18NS493	Decker Lake	Natural stand	SAMN22588778
Sample_0625	18NS501	Ottertail River	Natural stand	SAMN22589095
Sample_0626	18NS509	Ottertail River	Natural stand	SAMN22589096
Sample_0627	18NS517	Ottertail River	Natural stand	SAMN22589097
Sample_0628	18NS525	Ottertail River	Natural stand	SAMN22589098
Sample_0629	18NS533	Ottertail River	Natural stand	SAMN22589099
Sample_0630	18NS541	Ottertail River	Natural stand	SAMN22589100
Sample_0631	18NS458	Decker Lake	Natural stand	SAMN22588779
Sample_0632	18NS466	Decker Lake	Natural stand	SAMN22588780
Sample_0633	18NS474	Decker Lake	Natural stand	SAMN22588781
Sample_0634	18NS478	Decker Lake	Natural stand	SAMN22588782
Sample_0635	18NS486	Decker Lake	Natural stand	SAMN22588783
Sample_0636	18NS494	Decker Lake	Natural stand	SAMN22588784
Sample_0637	18NS502	Ottertail River	Natural stand	SAMN22589101
Sample_0638	18NS510	Ottertail River	Natural stand	SAMN22589102
Sample_0639	18NS518	Ottertail River	Natural stand	SAMN22589103
Sample_0640	18NS526	Ottertail River	Natural stand	SAMN22589104
Sample_0641	18NS534	Ottertail River	Natural stand	SAMN22589105
Sample_0642	18NS542	Ottertail River	Natural stand	SAMN22589106
Sample_0643	18NS543	Ottertail River	Natural stand	SAMN22589107
Sample_0644	18NS551	Phantom Lake	Natural stand	SAMN22589115
Sample_0645	18NS559	Phantom Lake	Natural stand	SAMN22589116
Sample_0646	18NS567	Phantom Lake	Natural stand	SAMN22589117
Sample_0652	18BL377	KPVN-C4	Breeding line	SAMN22588996
Sample_0653	18BL385	VN/3*K2EF	Breeding line	SAMN22589367
Sample_0654	18BL076	Itasca-C12	Breeding line	SAMN22588925
Sample_0655	18NS544	Ottertail River	Natural stand	SAMN22589108
Sample_0656	18NS552	Phantom Lake	Natural stand	SAMN22589118
Sample_0657	18NS560	Phantom Lake	Natural stand	SAMN22589119
Sample_0658	18NS568	Phantom Lake	Natural stand	SAMN22589120
Sample_0664	18BL378	KPVN-C4	Breeding line	SAMN22588997
Sample_0665	18BL386	VN/3*K2EF	Breeding line	SAMN22589368
Sample_0666	18BL077	Itasca-C12	Breeding line	SAMN22588926
Sample_0667	18NS545	Ottertail River	Natural stand	SAMN22589109
Sample_0668	18NS553	Phantom Lake	Natural stand	SAMN22589121
Sample_0669	18NS561	Phantom Lake	Natural stand	SAMN22589122
Sample_0670	18NS569	Phantom Lake	Natural stand	SAMN22589123
Sample_0676	18BL379	KPVN-C4	Breeding line	SAMN22588998
Sample_0677	18BL387	VN/3*K2EF	Breeding line	SAMN22589369
Sample_0678	18BL078	Itasca-C12	Breeding line	SAMN22588927
Sample_0679	18NS546	Ottertail River	Natural stand	SAMN22589110
Sample_0680	18NS554	Phantom Lake	Natural stand	SAMN22589124
Sample_0681	18NS562	Phantom Lake	Natural stand	SAMN22589125
Sample_0682	18NS570	Phantom Lake	Natural stand	SAMN22589126
Sample_0687	18BL372	KSVN-C4	Breeding line	SAMN22589000
Sample_0688	18BL380	KPVN-C4	Breeding line	SAMN22588999
Sample_0689	18BL388	VN/3*K2EF	Breeding line	SAMN22589370
Sample_0690	18BL079	Itasca-C12	Breeding line	SAMN22588928
Sample_0691	18NS547	Ottertail River	Natural stand	SAMN22589111
Sample_0692	18NS555	Phantom Lake	Natural stand	SAMN22589127
Sample_0693	18NS563	Phantom Lake	Natural stand	SAMN22589128
Sample_0698	18BL373	KSVN-C4	Breeding line	SAMN22589001
Sample_0699	18BL381	K2B-C16	Breeding line	SAMN22588967
Sample_0700	18BL389	PLaR-C20	Breeding line	SAMN22589185
Sample_0701	18BL080	Itasca-C12	Breeding line	SAMN22588929
Sample_0702	18NS548	Ottertail River	Natural stand	SAMN22589112
Sample_0703	18NS556	Phantom Lake	Natural stand	SAMN22589129
Sample_0704	18NS564	Phantom Lake	Natural stand	SAMN22589130
Sample_0709	18BL374	KSVN-C4	Breeding line	SAMN22589002
Sample_0710	18BL382	K2B-C16	Breeding line	SAMN22588968
Sample_0711	18BL390	PLaR-C20	Breeding line	SAMN22589186
Sample_0712	18BL081	Itasca-C12	Breeding line	SAMN22588930
Sample_0713	18NS549	Ottertail River	Natural stand	SAMN22589113
Sample_0714	18NS557	Phantom Lake	Natural stand	SAMN22589131
Sample_0715	18NS565	Phantom Lake	Natural stand	SAMN22589132
Sample_0720	18BL375	KSVN-C4	Breeding line	SAMN22589003
Sample_0721	18BL383	K2B-C16	Breeding line	SAMN22588969
Sample_0722	18BL391	PLaR-C20	Breeding line	SAMN22589187
Sample_0723	18BL082	Itasca-C12	Breeding line	SAMN22588931
Sample_0724	18NS550	Ottertail River	Natural stand	SAMN22589114
Sample_0725	18NS558	Phantom Lake	Natural stand	SAMN22589133
Sample_0726	18NS566	Phantom Lake	Natural stand	SAMN22589134
Sample_0731	18BL376	KSVN-C4	Breeding line	SAMN22589004
Sample_0732	18BL384	K2B-C16	Breeding line	SAMN22588970
Sample_0733	18BL392	PLaR-C20	Breeding line	SAMN22589188
Sample_0734	18BL083	Itasca-C12	Breeding line	SAMN22588932
Sample_0735	18BL151	Barron	Breeding line	SAMN22588560
Sample_0736	18BL159	Itasca-C12	Breeding line	SAMN22588933
Sample_0737	18BL167	Itasca-C12	Breeding line	SAMN22588934
Sample_0738	18BL175	Itasca-C12	Breeding line	SAMN22588935
Sample_0739	18BL187	FY-C20	Breeding line	SAMN22588785
Sample_0740	18BL203	Barron	Breeding line	SAMN22588561
Sample_0741	18BL211	Barron	Breeding line	SAMN22588562
Sample_0742	18BL219	PM3E	Breeding line	SAMN22589198
Sample_0743	18BL227	14S*PS	Breeding line	SAMN22588555
Sample_0744	18BL235	FY-C20	Breeding line	SAMN22588786
Sample_0745	18BL152	Barron	Breeding line	SAMN22588563
Sample_0746	18BL160	Itasca-C12	Breeding line	SAMN22588936
Sample_0747	18BL168	FY-C20	Breeding line	SAMN22588787
Sample_0748	18BL176	Itasca-C12	Breeding line	SAMN22588937
Sample_0749	18BL188	FY-C20	Breeding line	SAMN22588788
Sample_0750	18BL196	K2EFBP-C1	Breeding line	SAMN22588991
Sample_0751	18BL204	Barron	Breeding line	SAMN22588564
Sample_0752	18BL212	GPB/K2B-C2	Breeding line	SAMN22588914
Sample_0753	18BL220	PM3E	Breeding line	SAMN22589199
Sample_0754	18BL228	14S*PS	Breeding line	SAMN22588556
Sample_0755	18BL236	FY-C20	Breeding line	SAMN22588789
Sample_0756	18BL153	Barron	Breeding line	SAMN22588565
Sample_0757	18BL161	Itasca-C12	Breeding line	SAMN22588938
Sample_0758	18BL169	FY-C20	Breeding line	SAMN22588790
Sample_0759	18BL177	Itasca-C12	Breeding line	SAMN22588939
Sample_0760	18BL197	K2EFBP-C1	Breeding line	SAMN22588992
Sample_0761	18BL205	Barron	Breeding line	SAMN22588566
Sample_0762	18BL213	PM3/3*PBM-C3	Breeding line	SAMN22589189
Sample_0763	18BL221	PM3E	Breeding line	SAMN22589200
Sample_0764	18BL229	14S*PS	Breeding line	SAMN22588557
Sample_0765	18BL162	Itasca-C12	Breeding line	SAMN22588940
Sample_0766	18BL170	Itasca-C12	Breeding line	SAMN22588941
Sample_0767	18BL178	Itasca-C12	Breeding line	SAMN22588942
Sample_0768	18BL198	K2EFBP-C1	Breeding line	SAMN22588993
Sample_0769	18BL206	Barron	Breeding line	SAMN22588567
Sample_0770	18BL214	PM3/3*PBM-C3	Breeding line	SAMN22589190
Sample_0771	18BL222	PM3E	Breeding line	SAMN22589201
Sample_0772	18BL230	14S*PS	Breeding line	SAMN22588558
Sample_0773	18BL155	Itasca-C12	Breeding line	SAMN22588943
Sample_0774	18BL163	Barron	Breeding line	SAMN22588568
Sample_0775	18BL171	Itasca-C12	Breeding line	SAMN22588944
Sample_0776	18BL179	Barron	Breeding line	SAMN22588569
Sample_0777	18BL183	Barron	Breeding line	SAMN22588570
Sample_0778	18BL191	FY-C20	Breeding line	SAMN22588791
Sample_0779	18BL199	K2EFBP-C1	Breeding line	SAMN22588994
Sample_0780	18BL207	Barron	Breeding line	SAMN22588571
Sample_0781	18BL215	GPN-1.20	Breeding line	SAMN22588917
Sample_0782	18BL223	PM3E	Breeding line	SAMN22589202
Sample_0783	18BL231	14S*PS	Breeding line	SAMN22588559
Sample_0784	18BL156	Itasca-C12	Breeding line	SAMN22588945
Sample_0785	18BL164	Barron	Breeding line	SAMN22588572
Sample_0786	18BL172	Itasca-C12	Breeding line	SAMN22588946
Sample_0787	18BL180	Barron	Breeding line	SAMN22588573
Sample_0788	18BL192	FY-C20	Breeding line	SAMN22588792
Sample_0789	18BL200	Barron	Breeding line	SAMN22588574
Sample_0790	18BL208	Barron	Breeding line	SAMN22588575
Sample_0791	18BL216	GPN-1.20	Breeding line	SAMN22588918
Sample_0792	18BL224	PM3E	Breeding line	SAMN22589203
Sample_0793	18BL232	PM3/7*K2EF	Breeding line	SAMN22589195
Sample_0794	18BL157	Itasca-C12	Breeding line	SAMN22588947
Sample_0795	18BL165	Itasca-C12	Breeding line	SAMN22588948
Sample_0796	18BL173	Itasca-C12	Breeding line	SAMN22588949
Sample_0797	18BL181	Barron	Breeding line	SAMN22588576
Sample_0798	18BL193	FY-C20	Breeding line	SAMN22588793
Sample_0799	18BL201	Barron	Breeding line	SAMN22588577
Sample_0800	18BL209	Barron	Breeding line	SAMN22588578
Sample_0801	18BL217	GPP-1.20	Breeding line	SAMN22588919
Sample_0802	18BL225	PM3E	Breeding line	SAMN22589204
Sample_0803	18BL233	VE/2*14WS/*4K2EF	Breeding line	SAMN22589365
Sample_0804	18BL166	Itasca-C12	Breeding line	SAMN22588950
Sample_0805	18BL174	Itasca-C12	Breeding line	SAMN22588951
Sample_0806	18BL182	Barron	Breeding line	SAMN22588579
Sample_0807	18BL186	FY-C20	Breeding line	SAMN22588794
Sample_0808	18BL202	Barron	Breeding line	SAMN22588580
Sample_0809	18BL210	Barron	Breeding line	SAMN22588581
Sample_0810	18BL218	GPP-1.20	Breeding line	SAMN22588920
Sample_0811	18BL226	PM3E	Breeding line	SAMN22589205
Sample_0812	18BL234	FY-C20	Breeding line	SAMN22588795
Sample_0813	18BL242	FY-C20	Breeding line	SAMN22588796
Sample_0814	18BL243	FY-C20	Breeding line	SAMN22588797
Sample_0817	18BL267	Itasca-C12	Breeding line	SAMN22588952
Sample_0818	18BL275	FY-C20	Breeding line	SAMN22588798
Sample_0819	18BL281	FY-C20	Breeding line	SAMN22588799
Sample_0820	18BL289	PBML-C20	Breeding line	SAMN22588956
Sample_0821	18BL297	Itasca-C12	Breeding line	SAMN22588953
Sample_0822	18BL305	GPB/K2B-C2	Breeding line	SAMN22588915
Sample_0823	18BL313	GPP-1.20	Breeding line	SAMN22588921
Sample_0824	18BL321	PM3E	Breeding line	SAMN22589206
Sample_0825	18BL329	PM3/7*K2EF	Breeding line	SAMN22589196
Sample_0826	18BL244	FY-C20	Breeding line	SAMN22588800
Sample_0829	18BL268	Itasca-C12	Breeding line	SAMN22588954
Sample_0830	18BL276	FY-C20	Breeding line	SAMN22588801
Sample_0831	18BL282	FY-C20	Breeding line	SAMN22588802
Sample_0832	18BL290	PBML-C20	Breeding line	SAMN22588957
Sample_0833	18BL298	Barron	Breeding line	SAMN22588582
Sample_0834	18BL306	PM3/3*PBM-C3	Breeding line	SAMN22589191
Sample_0835	18BL314	PM3E	Breeding line	SAMN22589207
Sample_0836	18BL322	PM3E	Breeding line	SAMN22589208
Sample_0838	18BL245	FY-C20	Breeding line	SAMN22588803
Sample_0840	18BL277	FY-C20	Breeding line	SAMN22588804
Sample_0841	18BL283	FY-C20	Breeding line	SAMN22588805
Sample_0842	18BL291	PBML-C20	Breeding line	SAMN22588958
Sample_0843	18BL299	Barron	Breeding line	SAMN22588583
Sample_0844	18BL307	PM3/3*PBM-C3	Breeding line	SAMN22589192
Sample_0845	18BL315	PM3E	Breeding line	SAMN22589209
Sample_0846	18BL323	14PD-C10	Breeding line	SAMN22588550
Sample_0847	18BL331	VE/2*14WS/*4K2EF	Breeding line	SAMN22589366
Sample_0848	18BL246	FY-C20	Breeding line	SAMN22588806
Sample_0850	18BL278	FY-C20	Breeding line	SAMN22588807
Sample_0851	18BL284	FY-C20	Breeding line	SAMN22588808
Sample_0852	18BL292	PBML-C20	Breeding line	SAMN22588959
Sample_0853	18BL300	Barron	Breeding line	SAMN22588584
Sample_0854	18BL308	PM3/3*PBM-C3	Breeding line	SAMN22589193
Sample_0855	18BL316	PM3E	Breeding line	SAMN22589210
Sample_0856	18BL324	14PD-C10	Breeding line	SAMN22588551
Sample_0857	18BL332	FY-C20	Breeding line	SAMN22588809
Sample_0858	18BL247	FY-C20	Breeding line	SAMN22588810
Sample_0860	18BL285	PBML-C20	Breeding line	SAMN22588960
Sample_0861	18BL293	PBML-C20	Breeding line	SAMN22588961
Sample_0862	18BL309	PM3/3*PBM-C3	Breeding line	SAMN22589194
Sample_0863	18BL317	PM3E	Breeding line	SAMN22589211
Sample_0864	18BL325	14S*PM3/PBM-C3	Breeding line	SAMN22588552
Sample_0866	18BL248	FY-C20	Breeding line	SAMN22588811
Sample_0868	18BL286	PBML-C20	Breeding line	SAMN22588962
Sample_0869	18BL294	PBML-C20	Breeding line	SAMN22588963
Sample_0870	18BL310	GPP-1.20	Breeding line	SAMN22588922
Sample_0871	18BL318	PM3E	Breeding line	SAMN22589212
Sample_0872	18BL326	14S*PM3/PBM-C3	Breeding line	SAMN22588553
Sample_0875	18BL279	FY-C20	Breeding line	SAMN22588812
Sample_0876	18BL287	PBML-C20	Breeding line	SAMN22588964
Sample_0877	18BL295	PBML-C20	Breeding line	SAMN22588965
Sample_0878	18BL303	K2EFBP-C1	Breeding line	SAMN22588995
Sample_0879	18BL311	GPP-1.20	Breeding line	SAMN22588923
Sample_0880	18BL319	PM3E	Breeding line	SAMN22589213
Sample_0881	18BL327	14S*PM3/PBM-C3	Breeding line	SAMN22588554
Sample_0886	18BL280	FY-C20	Breeding line	SAMN22588813
Sample_0887	18BL288	PBML-C20	Breeding line	SAMN22588966
Sample_0888	18BL296	Itasca-C12	Breeding line	SAMN22588955
Sample_0889	18BL304	GPB/K2B-C2	Breeding line	SAMN22588916
Sample_0890	18BL312	GPP-1.20	Breeding line	SAMN22588924
Sample_0891	18BL320	PM3E	Breeding line	SAMN22589214
Sample_0892	18BL328	PM3/7*K2EF	Breeding line	SAMN22589197
Sample_0894	18BL393	K2EF-C16	Breeding line	SAMN22588971
Sample_0895	18BL401	K2EF-C16	Breeding line	SAMN22588972
Sample_0896	18BL409	K2EF-C16	Breeding line	SAMN22588973
Sample_0905	18BL394	K2EF-C16	Breeding line	SAMN22588974
Sample_0906	18BL402	K2EF-C16	Breeding line	SAMN22588975
Sample_0907	18BL410	K2EF-C16	Breeding line	SAMN22588976
Sample_0916	18BL395	K2EF-C16	Breeding line	SAMN22588977
Sample_0917	18BL403	K2EF-C16	Breeding line	SAMN22588978
Sample_0918	18BL411	K2EF-C16	Breeding line	SAMN22588979
Sample_0927	18BL396	K2EF-C16	Breeding line	SAMN22588980
Sample_0928	18BL404	K2EF-C16	Breeding line	SAMN22588981
Sample_0929	18BL412	K2EF-C16	Breeding line	SAMN22588982
Sample_0938	18BL397	K2EF-C16	Breeding line	SAMN22588983
Sample_0939	18BL405	K2EF-C16	Breeding line	SAMN22588984
Sample_0950	18BL398	K2EF-C16	Breeding line	SAMN22588985
Sample_0951	18BL406	K2EF-C16	Breeding line	SAMN22588986
Sample_0962	18BL399	K2EF-C16	Breeding line	SAMN22588987
Sample_0963	18BL407	K2EF-C16	Breeding line	SAMN22588988
Sample_0974	18BL400	K2EF-C16	Breeding line	SAMN22588989
Sample_0975	18BL408	K2EF-C16	Breeding line	SAMN22588990
Sample_0991	18NS571	Mud Hen Lake	Natural stand	SAMN22589005
Sample_0992	18NS575	Mud Hen Lake	Natural stand	SAMN22589006
Sample_1000	18NS572	Mud Hen Lake	Natural stand	SAMN22589007
Sample_1001	18NS576	Mud Hen Lake	Natural stand	SAMN22589008
Sample_1009	18NS573	Mud Hen Lake	Natural stand	SAMN22589009
Sample_1010	18NS577	Mud Hen Lake	Natural stand	SAMN22589010
Sample_1017	18NS574	Mud Hen Lake	Natural stand	SAMN22589011
Sample_1018	18NS578	Mud Hen Lake	Natural stand	SAMN22589012
Sample_1025	18NS579	Mud Hen Lake	Natural stand	SAMN22589013
Sample_1032	18NS580	Mud Hen Lake	Natural stand	SAMN22589014
