# Supplementary material for: Towards Stewardship of Wild Species and Their Domesticated Counterparts: A Case Study in Northern Wild Rice (Zizania palustris L.)
Source: Ecol Evol. 2025 Mar 13;15(3):e71033. doi: 10.1002/ece3.71033 (PMC11906255; doi:10.1002/ece3.71033)
Supplement: Supplementary file 12 — Table S6. Estimates of migration rates from BayesAss3‐SNPs analysis for a Natural Stand collection and a Cultivated collection of Northern Wild Rice (NWR; Zizania palustris L.). [file ECE3-15-e71033-s010.csv]

	Aquatica Species	Bass Lake	Clearwater River	Dahler Lake	Decker Lake	Garfield Lake	Mud Hen Lake	Necktie River	Ottertail River	Phantom Lake	Plantagenet	Shell Lake	Upper Rice Lake	Barron	FY-C20	Itasca-C12	Itasca-C20	K2	PM3E
Aquatica Species	0.9081	0.0049	0.0048	0.0049	0.0049	0.0048	0.0048	0.0049	0.005	0.0047	0.0048	0.0049	0.0047	0.0049	0.0095	0.0048	0.005	0.0048	0.0048
Bass Lake	0.0048	0.8936	0.0047	0.0049	0.0096	0.0047	0.0048	0.0047	0.0048	0.005	0.0047	0.005	0.0146	0.005	0.0096	0.0048	0.005	0.005	0.0048
Clearwater River	0.0049	0.0049	0.9126	0.0048	0.0048	0.0049	0.0049	0.0048	0.0048	0.0046	0.0049	0.0049	0.0049	0.0049	0.0048	0.0048	0.0049	0.0048	0.0049
Dahler Lake	0.0049	0.0048	0.005	0.898	0.0049	0.0048	0.0046	0.0048	0.0049	0.005	0.0051	0.0049	0.0096	0.005	0.0145	0.0047	0.0049	0.0049	0.0048
Decker Lake	0.0048	0.0051	0.0048	0.0048	0.9084	0.0046	0.0049	0.0046	0.0047	0.0049	0.0051	0.005	0.0081	0.0048	0.0063	0.0049	0.0046	0.0047	0.0048
Garfield Lake	0.0049	0.0048	0.0047	0.0048	0.0047	0.9036	0.0049	0.0144	0.0049	0.0049	0.005	0.0047	0.005	0.0048	0.005	0.0048	0.0046	0.0049	0.0048
Mud Hen Lake	0.0118	0.0115	0.0114	0.0113	0.0115	0.0114	0.7935	0.0114	0.0117	0.0114	0.0115	0.0112	0.0116	0.0113	0.0114	0.0115	0.0116	0.0116	0.0115
Necktie River	0.0051	0.0047	0.0048	0.0051	0.0048	0.0048	0.0049	0.9128	0.0048	0.0051	0.0048	0.0049	0.0048	0.0048	0.0048	0.0049	0.0048	0.0048	0.0047
Ottertail River	0.0048	0.0048	0.0047	0.005	0.0048	0.0047	0.0048	0.0049	0.9081	0.0049	0.005	0.0049	0.0096	0.0049	0.005	0.0048	0.0048	0.0047	0.0048
Phantom Lake	0.0049	0.0049	0.0096	0.0048	0.0048	0.0049	0.0047	0.0048	0.0049	0.9032	0.0048	0.0049	0.0049	0.0048	0.0096	0.0049	0.0049	0.0048	0.0049
Plantagenet	0.0092	0.0092	0.0091	0.0094	0.0091	0.0092	0.0092	0.0091	0.0089	0.0091	0.6806	0.0092	0.0092	0.0182	0.0097	0.1448	0.0092	0.0185	0.009
Shell Lake	0.0047	0.0048	0.0047	0.005	0.0049	0.0048	0.0048	0.0049	0.0191	0.0048	0.0049	0.8843	0.0097	0.0048	0.0145	0.0046	0.0049	0.0049	0.0049
Upper Rice Lake	0.0047	0.0085	0.029	0.0096	0.0098	0.0047	0.0048	0.005	0.0048	0.0049	0.0048	0.0097	0.8696	0.0048	0.0048	0.0058	0.0049	0.005	0.0049
Barron	0.0076	0.0076	0.0076	0.0074	0.0078	0.0077	0.0077	0.0077	0.0075	0.0074	0.0226	0.0074	0.0076	0.7105	0.0151	0.1307	0.0074	0.0152	0.0074
FY-C20	0.0067	0.0068	0.0068	0.0068	0.007	0.0072	0.007	0.007	0.0071	0.0069	0.007	0.007	0.0069	0.0341	0.6874	0.1676	0.007	0.007	0.007
Itasca-C12	0.0066	0.0067	0.0065	0.0067	0.0068	0.0071	0.0065	0.0069	0.0066	0.0065	0.0081	0.0068	0.0065	0.0264	0.0264	0.8389	0.0066	0.0066	0.0067
Itasca-C20	0.0109	0.011	0.011	0.0108	0.0113	0.0112	0.011	0.011	0.0115	0.0111	0.0111	0.0108	0.0113	0.0249	0.0111	0.1192	0.6783	0.0114	0.0111
K2	0.0074	0.0077	0.0076	0.0074	0.0153	0.0077	0.0075	0.0075	0.0074	0.0075	0.0076	0.0075	0.0076	0.03	0.0301	0.0231	0.0075	0.7961	0.0075
PM3E	0.0085	0.026	0.0086	0.0734	0.0085	0.0085	0.0084	0.0085	0.0086	0.0085	0.0087	0.0086	0.0511	0.0085	0.0226	0.0245	0.0085	0.0085	0.6915
